# Supplementary material for: Nutritional, Textural, and Sensory Attributes of Protein Bars Formulated with Mycoproteins
Source: Foods. 2024 Feb 23;13(5):671. doi: 10.3390/foods13050671 (PMC10930427; doi:10.3390/foods13050671)
Supplement: Supplementary file 1 [file foods-13-00671-s001.zip]

Archive with 1 entries (1 files):
- foods-2856527-supplementary.pdf
